# Supplementary material for: ZDHHC18 promotes renal fibrosis development by regulating HRAS palmitoylation
Source: J Clin Invest. 2025 Feb 4;135(6):e180242. doi: 10.1172/JCI180242 (PMC11910235; doi:10.1172/JCI180242)
Supplement: Supporting data values [file jci-135-180242-s016.xlsx]

## Sheet: Fig.1B
ZDHHC18 positive area (%)
3.22	16.05
2.65	18.22
4.38	11.65
3.11	13.54
5.66	9.55
5.4	17.32
2.65	6.65
5.59	7.65
	14.34
	7.96
	8.87
	9.13
	15.43
	11.54
	10.45

## Sheet: Fig.1C
Injure score
2.5	10
1.5	9.5
4	9
2.5	8.5
4.5	7.5
3	10
2.5	5.5
3.5	9
	10.5
	4.5
	6.5
	7
	9
	8
	7.5

## Sheet: Fig.1D
Fibrosis area (%)
8.76	32.53
6.88	39.75
10.9	26.75
12.87	28.12
4.87	19.65
13.32	21.5
12.01	17.75
6.13	10.96
	16.64
	18.86
	24.75
	26.75
	32.53
	36.87
	31.43

## Sheet: Fig.1E
Correlation between ZDHHC18 staining and injure score in RF patients
ZDHHC18 staining	Injure score
16.05	10
18.22	9.5
11.65	9
13.54	8.5
9.55	7.5
17.32	10
6.65	5.5
7.65	9
14.34	10.5
7.96	4.5
8.87	6.5
9.13	7
15.43	9
11.54	8
10.45	7.5

## Sheet: Fig.1F
Correlation between ZDHHC18 staining and Creatinine in RF patients
ZDHHC18 staining	Creatinine
16.05	120.24
18.22	153.68
11.65	201.2
13.54	115.52
9.55	87.78
17.32	179.76
6.65	58.55
7.65	60.55
14.34	153.68
7.96	77.65
8.87	80.77
9.13	90.03
15.43	70.98
11.54	99.19
10.45	95.66

## Sheet: Fig.1G
Correlation between ZDHHC18 staining and BUN in RF patients
ZDHHC18 staining	BUN
16.05	20.08
18.22	21.22
11.65	14.54
13.54	12.45
9.55	10.98
17.32	15.23
6.65	8.76
7.65	6.78
14.34	18.84
7.96	8.78
8.87	10.11
9.13	11.15
15.43	15.49
11.54	12.34
10.45	12.22

## Sheet: Fig.1H
Correlation between ZDHHC18 staining and eGFR in RF patients
ZDHHC18 staining	eGFR
16.05	34.54
18.22	24.53
11.65	37.54
13.54	28.09
9.55	66.87
17.32	20.54
6.65	39.76
7.65	71.43
14.34	17.65
7.96	84.65
8.87	69.09
9.13	50.09
15.43	19.9
11.54	36.54
10.45	44.65

## Sheet: Fig.1J
α-SMA positive area(%)			Vimentin positive area(%)
NRF	RF		NRF	RF
4.54	12.98		2.86	10.54
2.56	13.32		3.39	14.64
3.65	9.07		4.87	10.32
6.77	10.54		3.83	10.37
6.43	7.53		5.83	8.53
3.67	12.43		3.03	15.85
4.32	5.78		3.38	6.21
5.09	5.25		4.36	6.45
	10.54			9.12
	7.54			8.8
	6.78			7.34
	8.78			11.01
	9.87			9.54
	8.64			10.23
	8.54			11.63

## Sheet: Fig.1K
Correlation between ZDHHC18 and α-SMA staining in RF patients			Correlation between ZDHHC18 and Vimentin staining in RF patients
ZDHHC18 staining	α-SMA staining		ZDHHC18 staining	Vimentin staining
16.05	12.98		16.05	10.54
18.22	13.32		18.22	14.64
11.65	9.07		11.65	10.32
13.54	10.54		13.54	10.37
9.55	7.53		9.55	8.53
17.32	12.43		17.32	15.85
6.65	5.78		6.65	6.21
7.65	5.25		7.65	6.45
14.34	10.54		14.34	9.12
7.96	7.54		7.96	8.8
8.87	6.78		8.87	7.34
9.13	8.78		9.13	11.01
15.43	9.87		15.43	9.54
11.54	8.64		11.54	10.23
10.45	8.54		10.45	11.63

## Sheet: Fig.2B
Relative expression of Zdhhc18 mRNA in different days of UUO
0 day	3 day	7 day	10 day
1.00937	5.18601	7.68757	10.8499
1.10753	7.67892	7.94285	7.91525
1.56263	5.35252	8.45373	10.5831
1.04132	6.50126	12.2266	9.78577
Relative expression of Zdhhc18 mRNA in different days of FA
0 day	7 day	14 day	21 day	28 day
1.00914	5.75382	6.86011	10.5013	8.76103
1.10823	6.86234	6.96034	6.98124	7.75002
1.42534	3.75275	5.9711	8.98034	10.6423
1.13924	5.75014	7.75013	6.9844	6.41098

[truncated: 96 more sheets: Fig.2C, Fig.3C, Fig.3D, Fig.3E, Fig.3G, Fig.3J, Fig.3K, Fig.3L, Fig.3M, Fig.4C, Fig.4D, Fig.4E, Fig.4G, Fig.4J, Fig.4K, Fig.4L, Fig.4M, Fig.5C, Fig.5D, Fig.5E …]
